# Supplementary material for: Cancer-cell intrinsic gene expression signatures overcome intratumoural heterogeneity bias in colorectal cancer patient classification
Source: Nat Commun. 2017 May 31;8:15657. doi: 10.1038/ncomms15657 (PMC5460026; doi:10.1038/ncomms15657)
Supplement: Supplementary Data 1 — 30 gene signature [file ncomms15657-s2.xlsx]

## Sheet: 30 Gene
Dunne and McArt et al.
Challenging the Cancer Molecular Stratification Dogma: Intratumoral Heterogeneity Undermines Consensus Molecular Subtypes and Potential Diagnostic Value in Colorectal Cancer.
Clin Cancer Res. 2016 Aug 15;22(16):4095-104.
Original gene symbols		Updated gene symbols of signature				overlapping	1
30 genes		30 genes		30 genes overlap		non-overlapping	0
ABCA9		ABCA9		ABCA9
ABI3BP		ABI3BP		ABI3BP
C7		C7		C7
CASQ2		CASQ2		CASQ2
CILP		CILP		CILP
CILP2		CILP2		CILP2
FABP4		FABP4		CXCL1
HSPB6		HSPB6		CXCL5
IGF1		IGF1		CXCL8
LONRF2		LONRF2		FABP4
MGP		MGP		HCAR3
MYOM1		MYOM1		HSPB6
PTGIS		PTGIS		IGF1
SFRP1		SFRP1		IL1B
SFRP2		SFRP2		LCN2
SLIT3		SLIT3		LONRF2
SYNPO2		SYNPO2		MGP
TGFB3		TGFB3		MMP1
WT1		WT1		MMP3
ZBTB16		ZBTB16		MYOM1
CXCL1		CXCL1		PTGIS
CXCL5		CXCL5		REG1A
CXCL8		CXCL8		SFRP1
HCAR3		HCAR3		SFRP2
IL1B		IL1B		SLIT3
MMP1		MMP1		SYNPO2
MMP3		MMP3		TGFB3
REG1A		REG1A		WNT5A
WNT5A		WNT5A		WT1
LCN1		LCN2		ZBTB16
