# Supplementary material for: Cancer-cell intrinsic gene expression signatures overcome intratumoural heterogeneity bias in colorectal cancer patient classification
Source: Nat Commun. 2017 May 31;8:15657. doi: 10.1038/ncomms15657 (PMC5460026; doi:10.1038/ncomms15657)
Supplement: Supplementary Data 2 — Eschrich et al. signature [file ncomms15657-s3.xlsx]

## Sheet: Eschrich et al.
Eschrich et al.
Molecular staging for survival prediction of colorectal cancer patients
J Clin Oncol. 2005 May 20;23(15):3526-35.
Original gene symbols		Updated gene symbols of signature						overlapping	0.896552
29 genes		29 genes		26 genes overlap		3 non-overlapping genes		non-overlapping	0.103448
APOC1		APOC1		APOC1		C2orf27B
ATF2		ATF2		ATF2		IRAK3
BIRC2		BIRC2		BIRC2		NRG2
C1orf9		SUCO		CCNF
C2orf27B		C2orf27B		CREBRF
C5orf41		CREBRF		DACT1
CCNF		CCNF		FBXO4
DACT1		DACT1		GSPT1
FBXO4		FBXO4		HCFC1
GSPT1		GSPT1		HEYL
HCFC1		HCFC1		HN1L
HEYL		HEYL		IGSF3
HN1L		HN1L		INSIG2
IGSF3		IGSF3		LARS2
INSIG2		INSIG2		MRPL37
IRAK3		IRAK3		POLE2
LARS2		LARS2		SEC62
MRPL37		MRPL37		SERINC1
NRG2		NRG2		SPP1
POLE2		POLE2		STX7
SEC62		SEC62		SUCO
SERINC1		SERINC1		THRAP3
SPP1		SPP1		TMX1
STX7		STX7		TNPO1
THRAP3		THRAP3		TNXB
TMX1		TMX1		ZNF683
TNPO1		TNPO1
TNXB		TNXB
ZNF683		ZNF683
