# Supplementary material for: Cancer-cell intrinsic gene expression signatures overcome intratumoural heterogeneity bias in colorectal cancer patient classification
Source: Nat Commun. 2017 May 31;8:15657. doi: 10.1038/ncomms15657 (PMC5460026; doi:10.1038/ncomms15657)
Supplement: Supplementary Data 3 — Jorissen et al. signature [file ncomms15657-s4.xlsx]

## Sheet: Jorissen et al.
Jorissen et al.
Metastasis-Associated Gene Expression Changes Predict Poor Outcomes in Patients with Dukes Stage B and C Colorectal Cancer
Clin Cancer Res. 2009 Dec 15;15(24):7642-7651.
Original gene symbols		Updated gene symbols of signature						overlapping	0.971154
104 genes		104 genes		101 genes overlap		3 non-overlapping genes		non-overlapping	0.0288462
ADAMTS12		ADAMTS12		ADAMTS12		COMP
ADORA2B		ADORA2B		ADORA2B		FLT1
AGPAT5		AGPAT5		ADTRP		IGHG1
AKAP12		AKAP12		AGPAT5
ALYREF		ALYREF		AKAP12
AMOTL1		AMOTL1		ALYREF
ASPHD2		ASPHD2		AMOTL1
ASPN		ASPN		ASPHD2
ASS1		ASS1		ASPN
C1QBP		C1QBP		ASS1
C4orf19		C4orf19		C1QBP
C6orf105		ADTRP		C4orf19
CASP1		CASP1		CASP1
CCL20		CCL20		CCL20
CCL28		CCL28		CCL28
CD79A		CD79A		CD79A
CLDN11		CLDN11		CLDN11
CLEC11A		CLEC11A		CLEC11A
CLIC4		CLIC4		CLIC4
CNOT7		CNOT7		CNOT7
COL10A1		COL10A1		COL10A1
COL5A1		COL5A1		COL5A1
COMP		COMP		CXCL13
CXCL13		CXCL13		CXCL8
CYP1B1		CYP1B1		CYP1B1
DACT1		DACT1		DACT1
DCBLD2		DCBLD2		DCBLD2
DUOX2		DUOX2		DUOX2
FAM84A		FAM84A		FAM84A
FBN1		FBN1		FBN1
FLT1		FLT1		FN1
FN1		FN1		FNDC1
FNDC1		FNDC1		HIP1
HIP1		HIP1		HLA-C
HLA-C		HLA-C		HMCN1
HMCN1		HMCN1		IGFBP7
IGFBP7		IGFBP7		IGHA1
IGHA1		IGHA1		IGHM
IGHG1		IGHG1		IGKC
IGHM		IGHM		IGKV1D-13
IGJ		JCHAIN		IGL
IGKC		IGKC		IGLJ3
IGKV1D-13		IGKV1D-13		INHBA
IGL@		IGL		IRF1
IGLJ3		IGLJ3		ITGB1
IL8		CXCL8		ITGB5
INHBA		INHBA		ITGBL1
IRF1		IRF1		JCHAIN
ITGB1		ITGB1		KBTBD11
ITGB5		ITGB5		KCNAB1
ITGBL1		ITGBL1		KCNE4
KBTBD11		KBTBD11		KLC1
KCNAB1		KCNAB1		KLF4
KCNE4		KCNE4		LEPR
KLC1		KLC1		LRRC17
KLF4		KLF4		LTBP3
LEPR		LEPR		MBNL2
LRRC17		LRRC17		ME2
LTBP3		LTBP3		MLLT11
MBNL2		MBNL2		MOB3B
ME2		ME2		MPDU1
MLLT11		MLLT11		MSR1
MOB3B		MOB3B		NAT1
MPDU1		MPDU1		NOTCH3
MSR1		MSR1		NPR3
NAT1		NAT1		NRARP
NOTCH3		NOTCH3		NRP2
NPR3		NPR3		NUAK1
NRARP		NRARP		OLFML2B
NRP2		NRP2		OLR1
NUAK1		NUAK1		PBK
OLFML2B		OLFML2B		PDGFC
OLR1		OLR1		PIGR
PBK		PBK		POSTN
PDGFC		PDGFC		POU2AF1
PIGR		PIGR		PRELP
POSTN		POSTN		PRKAB2
POU2AF1		POU2AF1		PSMB10
PRELP		PRELP		PSMB8
PRKAB2		PRKAB2		PSMB9
PSMB10		PSMB10		PTK2B
PSMB8		PSMB8		RASSF8
PSMB9		PSMB9		SELENBP1
PTK2B		PTK2B		SPARC
RASSF8		RASSF8		SPP1
SELENBP1		SELENBP1		STON1
SPARC		SPARC		TGFB3
SPP1		SPP1		THBS2
STON1		STON1		TIE1
TGFB3		TGFB3		TIMP3
THBS2		THBS2		TMCC1
TIE1		TIE1		TNFRSF17
TIMP3		TIMP3		TRIM15
TMCC1		TMCC1		UACA
TNFRSF17		TNFRSF17		VAT1
TRIM15		TRIM15		VCAN
UACA		UACA		VKORC1
VAT1		VAT1		WWTR1
VCAN		VCAN		ZFHX3
VKORC1		VKORC1		ZNF117
WWTR1		WWTR1		ZNF532
ZFHX3		ZFHX3
ZNF117		ZNF117
ZNF532		ZNF532
