# Supplementary material for: Cancer-cell intrinsic gene expression signatures overcome intratumoural heterogeneity bias in colorectal cancer patient classification
Source: Nat Commun. 2017 May 31;8:15657. doi: 10.1038/ncomms15657 (PMC5460026; doi:10.1038/ncomms15657)
Supplement: Supplementary Data 4 — Sadanandam et al. signature [file ncomms15657-s5.xlsx]

## Sheet:  Sadanandam et al.
Sadanandam et al.
A colorectal cancer classification system that associates cellular phenotype and responses to therapy.
Nat Med. 2013 May;19(5):619-25.
Original gene symbols		Updated gene symbols of signature						overlapping	0.974555
786 Genes		786 genes		766 genes overlap		18 non-overlapping genes		non-overlapping	0.0229008
SFRP2		SFRP2		A1CF		ADH1C
MGP		MGP		ABAT		COMP
COL10A1		COL10A1		ABCA8		HOXA3
MSRB3		MSRB3		ABCB1		HUNK
CYP1B1		CYP1B1		ABI3BP		IGLV1-44
FNDC1		FNDC1		ACE2		LINC01003
SFRP4		SFRP4		ACSL6		LOC100288092
GAS1		GAS1		ACTG2		LOC100289610
CCDC80		CCDC80		ADAM12		LY6G6D
SPOCK1		SPOCK1		ADAMDEC1		MIR3142HG
THBS2		THBS2		ADAMTS1		MT1H
MFAP5		MFAP5		ADAMTS2		OXGR1
ASPN		ASPN		ADGRG6		S100A8
TNS1		TNS1		ADH1B		SLC3A1
TAGLN		TAGLN		ADRB1		SMAD9
COMP		COMP		ADTRP		TFF1
NTM		NTM		AEBP1		TNFSF9
HOPX		HOPX		AFAP1-AS1		TRBC1
AEBP1		AEBP1		AGR2
FRMD6		FRMD6		AGR3
PLN		PLN		AHCYL2
FBN1		FBN1		AHNAK2
COL11A1		COL11A1		AIM2
ANTXR1		ANTXR1		AKAP12
MIR100HG		MIR100HG		AKR1B10
PCDH7		PCDH7		ALOX5
DDR2		DDR2		ALOX5AP
MYL9		MYL9		AMIGO2
FERMT2		FERMT2		ANK2
VCAN		VCAN		ANKRD10
CDH11		CDH11		ANKRD37
SYNPO2		SYNPO2		ANO1
SULF1		SULF1		ANOS1
FAP		FAP		ANTXR1
COL3A1		COL3A1		ANXA1
CTHRC1		CTHRC1		ANXA10
ADAM12		ADAM12		ANXA13
COL1A2		COL1A2		AOC1
TIMP2		TIMP2		AOC3
PRRX1		PRRX1		AP1S3
BGN		BGN		APCDD1
GLT8D2		GLT8D2		APOBEC1
DCN		DCN		APOBEC3G
FABP4		FABP4		APOC1
FBLN1		FBLN1		APOD
EFEMP1		EFEMP1		APOE
VGLL3		VGLL3		APOL6
SPARC		SPARC		APOLD1
ITGBL1		ITGBL1		AQP3
AKAP12		AKAP12		AQP8
INHBA		INHBA		AREG
COL5A2		COL5A2		ARL14
RAB31		RAB31		ARL4C
ISLR		ISLR		ARSE
STON1		STON1		ASB9
NOX4		NOX4		ASCL2
LOX		LOX		ASPN
POSTN		POSTN		ATP10B
ECM2		ECM2		ATP8A1
LHFP		LHFP		AXIN2
SERPINF1		SERPINF1		AZGP1
NNMT		NNMT		B3GNT7
PTGIS		PTGIS		BAG2
MYLK		MYLK		BASP1
MAP1B		MAP1B		BCAS1
CALD1		CALD1		BCAT1
GREM1		GREM1		BCL11A
COL5A1		COL5A1		BCL2A1
CNN1		CNN1		BCL2L15
TIMP3		TIMP3		BEX4
COL6A2		COL6A2		BGN
ZEB1		ZEB1		BHLHE41
PPAPDC1A		PLPP4		BIRC3
OLFML2B		OLFML2B		BLNK
HTRA1		HTRA1		BST2
CXCL12		CXCL12		BTN3A3
DPYSL3		DPYSL3		C10orf99
PDGFC		PDGFC		C11orf96
COL6A3		COL6A3		C12orf66
COL1A1		COL1A1		C15orf48
MYH11		MYH11		C1QA
AOC3		AOC3		C1QB
SPARCL1		SPARCL1		C1QC
COL12A1		COL12A1		C1S
GPNMB		GPNMB		C2CD4A
BCAT1		BCAT1		C3
PHLDB2		PHLDB2		C5AR1
SERPING1		SERPING1		C9orf152
TPM2		TPM2		CA1
TGFB1I1		TGFB1I1		CA12
MITF		MITF		CA2
GPC6		GPC6		CA4
NEXN		NEXN		CA9
MMP2		MMP2		CAB39L
FAM129A		FAM129A		CACNA1D
ADAMTS2		ADAMTS2		CADPS
FIBIN		FIBIN		CALB1
TMEM47		TMEM47		CALD1
IGFBP5		IGFBP5		CARMIL1
TNFAIP6		TNFAIP6		CASP1
MXRA5		MXRA5		CAV2
ARL4C		ARL4C		CBFA2T2
EPYC		EPYC		CBX5
COL15A1		COL15A1		CCDC80
LMOD1		LMOD1		CCL18
FN1		FN1		CCL2
DPT		DPT		CCL24
GNB4		GNB4		CCL28
TWIST1		TWIST1		CCL4
SDC2		SDC2		CCL5
FLRT2		FLRT2		CCL8
LOXL1		LOXL1		CD109
FHL1		FHL1		CD14
MAB21L2		MAB21L2		CD163
SSPN		SSPN		CD177
CTSK		CTSK		CD36
WWTR1		WWTR1		CD52
CYBRD1		CYBRD1		CD53
CLIP4		CLIP4		CD55
ZEB2		ZEB2		CD69
SYNM		SYNM		CD74
SNAI2		SNAI2		CDC6
DES		DES		CDCA7
IGF1		IGF1		CDH11
TNC		TNC		CDH17
GUCY1A3		GUCY1A3		CDHR1
GULP1		GULP1		CDHR5
TMEM45A		TMEM45A		CDK6
C3		C3		CDKN2B
VCAM1		VCAM1		CEACAM1
AHNAK2		AHNAK2		CEACAM5
ACTG2		ACTG2		CEACAM6
KAL1		ANOS1		CEACAM7
FLNA		FLNA		CEL
CYR61		CYR61		CELP
NR3C1		NR3C1		CEMIP
DSE		DSE		CERS6
PMP22		PMP22		CES1
RBMS1		RBMS1		CFD
SMARCA1		SMARCA1		CFH
MAFB		MAFB		CFL2
MAF		MAF		CFTR
QKI		QKI		CHI3L1
MMP11		MMP11		CHN2
CD109		CD109		CHP2
SRPX		SRPX		CHRDL1
EDNRA		EDNRA		CLCA1
THBS1		THBS1		CLCA4
SLC2A3		SLC2A3		CLDN1
CHRDL1		CHRDL1		CLDN18
APOD		APOD		CLDN23
RUNX2		RUNX2		CLDN3
COL14A1		COL14A1		CLDN8
GPX3		GPX3		CLEC2B
UBE2E2		UBE2E2		CLEC7A
GEM		GEM		CLIP4
LY96		LY96		CLRN3
FAM126A		FAM126A		CMBL
ANK2		ANK2		CMPK2
CTGF		CTGF		CNN1
SORBS1		SORBS1		CNTN3
RGS2		RGS2		COL10A1
C1S		C1S		COL11A1
CD36		CD36		COL12A1
NRP1		NRP1		COL14A1
KLHL5		KLHL5		COL15A1
CFH		CFH		COL1A1
SPP1		SPP1		COL1A2
RDX		RDX		COL3A1
ADH1B		ADH1B		COL5A1
CCL2		CCL2		COL5A2
BASP1		BASP1		COL6A2
ID4		ID4		COL6A3
MDFIC		MDFIC		COL9A3
RASSF8		RASSF8		COLCA2
C11orf96		C11orf96		CPA3
TSPAN2		TSPAN2		CPE
MEIS2		MEIS2		CPM
AMIGO2		AMIGO2		CPS1
SHISA2		SHISA2		CRIP1
APOE		APOE		CSF2RB
C5AR1		C5AR1		CTGF
ZCCHC24		ZCCHC24		CTHRC1
MS4A7		MS4A7		CTSE
DPYD		DPYD		CTSK
PLXNC1		PLXNC1		CTSV
CFL2		CFL2		CTTNBP2
ITGAM		ITGAM		CWH43
SERPINE1		SERPINE1		CXCL10
SFRP1		SFRP1		CXCL11
DACT1		DACT1		CXCL12
CLEC2B		CLEC2B		CXCL13
PAPPA		PAPPA		CXCL14
APOC1		APOC1		CXCL9
RORA		RORA		CXCR4
CAV2		CAV2		CYBB
HDGFRP3		HDGFRP3		CYBRD1
CCL18		CCL18		CYP1B1
ADAMTS1		ADAMTS1		CYP2B6
TBC1D9		TBC1D9		CYP39A1
KCNMA1		KCNMA1		CYP4F3
SPON1		SPON1		CYR61
MS4A4A		MS4A4A		CYTIP
PDZRN3		PDZRN3		DACH1
DMD		DMD		DACT1
ABI3BP		ABI3BP		DAPK1
CD163		CD163		DCN
ABCA8		ABCA8		DDC
TYROBP		TYROBP		DDR2
FCGR1B		FCGR1B		DDX60
NCF2		NCF2		DEFA5
FCER1G		FCER1G		DEFA6
CXCR4		CXCR4		DES
FPR3		FPR3		DHRS11
LAPTM5		LAPTM5		DHRS9
PLA1A		PLA1A		DMBT1
ANXA1		ANXA1		DMD
STC1		STC1		DNAJC6
BEX4		BEX4		DOCK8
WASF3		WASF3		DPEP1
SCRN1		SCRN1		DPT
CHI3L1		CHI3L1		DPYD
PMEPA1		PMEPA1		DPYSL3
CPE		CPE		DSE
SOCS3		SOCS3		DUOX2
BHLHE41		BHLHE41		DUOXA2
EVI2A		EVI2A		DUSP4
ALOX5AP		ALOX5AP		E2F7
CD14		CD14		ECM2
TREM1		TREM1		EDN3
ETV1		ETV1		EDNRA
TNFSF13B		TNFSF13B		EDNRB
ITGB2		ITGB2		EFEMP1
SLAMF8		SLAMF8		EIF3B
CLEC7A		CLEC7A		EIF5A
KLF9		KLF9		ELAVL2
ENPP2		ENPP2		ELOVL7
NRXN3		NRXN3		ENPP2
RGS1		RGS1		ENPP3
KRT80		KRT80		ENPP5
TPSAB1		TPSAB1		EPB41L3
SERPINE2		SERPINE2		EPB41L4B
KCTD12		KCTD12		EPDR1
S100A8		S100A8		EPHA4
CDKN2B		CDKN2B		EPHB3
FCGR3B		FCGR3B		EPSTI1
MS4A6A		MS4A6A		EPYC
CPA3		CPA3		EREG
C1QC		C1QC		ERP27
TPSB2		TPSB2		ETV1
GXYLT2		GXYLT2		EVI2A
SRPX2		SRPX2		EVI2B
HSPA6		HSPA6		F3
ANO1		ANO1		FABP1
EPDR1		EPDR1		FABP4
HCLS1		HCLS1		FABP6
APOLD1		APOLD1		FAM105A
BCL2A1		BCL2A1		FAM110C
SRGN		SRGN		FAM126A
LY6G6D		LY6G6D		FAM129A
EREG		EREG		FAM134B
CEL		CEL		FAM169A
KRT23		KRT23		FAM26F
ACSL6		ACSL6		FAM3D
QPRT		QPRT		FAM46C
AXIN2		AXIN2		FAM84A
ABAT		ABAT		FAM92A
FARP1		FARP1		FAP
CELP		CELP		FARP1
C13orf18		RUBCNL		FAS
HUNK		HUNK		FBLN1
PLCB4		PLCB4		FBN1
APCDD1		APCDD1		FCER1G
RNF43		RNF43		FCGBP
ASCL2		ASCL2		FCGR1B
CHN2		CHN2		FCGR3B
AREG		AREG		FERMT2
PAH		PAH		FFAR4
NR1I2		NR1I2		FGFR2
FREM2		FREM2		FGFR3
CTTNBP2		CTTNBP2		FGGY
GNG4		GNG4		FGL2
PRR15		PRR15		FHL1
LOC100288092		LOC100288092		FIBIN
CFTR		CFTR		FLJ22763
BCL11A		BCL11A		FLNA
ERP27		ERP27		FLRT2
PLA2G12B		PLA2G12B		FMO5
DACH1		DACH1		FN1
SPIN3		SPIN3		FNDC1
GGH		GGH		FOXA1
ACE2		ACE2		FOXA3
PTPRO		PTPRO		FOXQ1
DPEP1		DPEP1		FPR3
PROX1		PROX1		FREM2
ZNRF3		ZNRF3		FRMD3
CAB39L		CAB39L		FRMD5
LRRC2		LRRC2		FRMD6
REEP1		REEP1		FSCN1
CYP2B6		CYP2B6		FTX
LAMP2		LAMP2		FUT3
PPP1R14C		PPP1R14C		FYB
CBX5		CBX5		GABRP
NOX1		NOX1		GALNT7
SLC22A3		SLC22A3		GAS1
TCFL5		TCFL5		GBP1
SATB2		SATB2		GBP4
AREGB		AREG		GBP5
AZGP1		AZGP1		GCG
TMEM150C		TMEM150C		GCNT3
LOC647979		NORAD		GDF15
LOC100128822		LINC01003		GEM
CES1		CES1		GGH
PTCH1		PTCH1		GIMAP6
PRSS23		PRSS23		GIPC2
LOC729680		LOC729680		GLS
ZBTB10		ZBTB10		GLT8D2
PRAP1		PRAP1		GNB4
PM20D2		PM20D2		GNE
SESN1		SESN1		GNG4
QPCT		QPCT		GNLY
ATP10B		ATP10B		GPA33
ELAVL2		ELAVL2		GPALPP1
CLDN1		CLDN1		GPC6
C12orf66		C12orf66		GPNMB
ST6GAL1		ST6GAL1		GPR160
CTSL2		CTSV		GPX3
COL9A3		COL9A3		GREM1
FGGY		FGGY		GRM8
GSPT2		GSPT2		GSPT2
KIAA1704		GPALPP1		GUCY1A3
CYP4F3		CYP4F3		GUCY2C
SLC19A3		SLC19A3		GULP1
FLJ22763		FLJ22763		GXYLT2
DNAJC6		DNAJC6		GZMA
FOXQ1		FOXQ1		GZMB
MIR374AHG		FTX		HAGLR
CDCA7		CDCA7		HCLS1
MACC1		MACC1		HDGFRP3
OXGR1		OXGR1		HENMT1
PPP2R2C		PPP2R2C		HEPACAM2
SAMD12		SAMD12		HGD
CDHR1		CDHR1		HHLA2
NFIB		NFIB		HIPK2
LOC25845		PP7080		HLA-DMA
PRLR		PRLR		HLA-DMB
PTPRD		PTPRD		HLA-DPA1
PLAGL1		PLAGL1		HLA-DPB1
WIF1		WIF1		HLA-DRA
CADPS		CADPS		HMGA2
TOB1		TOB1		HMGCS2
MFAP3L		MFAP3L		HNRNPH1
MAP7D2		MAP7D2		HOPX
FAM92A1		FAM92A		HOXC6
MUC20		MUC20		HPGD
RBM6		RBM6		HSD11B2
PLCB1		PLCB1		HSD17B2
HMGA2		HMGA2		HSPA2
CBFA2T2		CBFA2T2		HSPA4L
TNMD		TNMD		HSPA6
FABP6		FABP6		HTRA1
CEACAM6		CEACAM6		ID1
ZNF704		ZNF704		ID4
MYEF2		MYEF2		IDO1
GDF15		GDF15		IFI16
CXCL14		CXCL14		IFI44
CEACAM5		CEACAM5		IFI44L
CDH17		CDH17		IFI6
ENPP5		ENPP5		IFIT1
C1orf103		LRIF1		IFIT2
HOXA3		HOXA3		IFIT3
EIF3B		EIF3B		IGF1
LOC100289610		LOC100289610		IGF2BP3
ASB9		ASB9		IGFBP5
SLC26A2		SLC26A2		IGHM
PHACTR3		PHACTR3		IGKC
GLS		GLS		IGLL3P
KIAA1199		CEMIP		IL17RD
ZAK		MAP3K20		IL1R2
NR1D2		NR1D2		IL1RN
RBP1		RBP1		INHBA
ZNF518B		ZNF518B		IQGAP2
GZMB		GZMB		ISG15
ANKRD10		ANKRD10		ISLR
HENMT1		HENMT1		ISX
PLEKHB1		PLEKHB1		ITGAM
FABP1		FABP1		ITGB2
ABCB1		ABCB1		ITGBL1
MSX2		MSX2		ITLN1
PDGFA		PDGFA		ITM2A
IL17RD		IL17RD		JCHAIN
LRRC16A		CARMIL1		KCNK1
MUC12		MUC12		KCNMA1
HMGCS2		HMGCS2		KCTD12
FAM134B		FAM134B		KIAA1211
LEFTY1		LEFTY1		KIAA1324
TRPM6		TRPM6		KLF4
PCK1		PCK1		KLF9
EDN3		EDN3		KLHL5
SEMA6D		SEMA6D		KLK11
SCARA5		SCARA5		KRT20
METTL7A		METTL7A		KRT23
HPGD		HPGD		KRT80
CLDN23		CLDN23		KYNU
SEPP1		SELENOP		L1TD1
CNTN3		CNTN3		LAMA1
SEMA6A		SEMA6A		LAMP2
PRKACB		PRKACB		LAPTM5
KRT20		KRT20		LCK
EDNRB		EDNRB		LCN2
PID1		PID1		LCP2
TSPAN7		TSPAN7		LEFTY1
SRI		SRI		LGALS2
PCCA		PCCA		LHFP
SMAD9		SMAD9		LIMA1
KLK11		KLK11		LINC00261
PRUNE2		PRUNE2		LINC00483
C11orf93		COLCA2		LINC01133
MATN2		MATN2		LINC01207
APOBEC1		APOBEC1		LMOD1
AIM2		AIM2		LOC729680
AFAP1-AS1		AFAP1-AS1		LOX
CMPK2		CMPK2		LOXL1
LY6E		LY6E		LRIF1
EPSTI1		EPSTI1		LRRC19
SLAIN1		SLAIN1		LRRC2
PIWIL1		PIWIL1		LRRC31
TNFSF9		TNFSF9		LY6E
TMPRSS3		TMPRSS3		LY75
ANKRD37		ANKRD37		LY96
WISP3		WISP3		LYPD8
RPL22L1		RPL22L1		LYZ
IGF2BP3		IGF2BP3		MAB21L2
MFI2		MELTF		MACC1
CA9		CA9		MAF
C8orf84		SBSPON		MAFB
PMAIP1		PMAIP1		MALL
FRMD5		FRMD5		MAOA
IFIT1		IFIT1		MAP1B
CALB1		CALB1		MAP3K20
ADRB1		ADRB1		MAP7D2
STAT1		STAT1		MATN2
MICB		MICB		MDFIC
ISG15		ISG15		MEIS2
IFI44L		IFI44L		MELTF
GBP4		GBP4		MEP1A
TLR8		TLR8		METTL7A
DDX60		DDX60		MFAP3L
P2RY14		P2RY14		MFAP5
ADAMDEC1		ADAMDEC1		MFSD4A
CPM		CPM		MGP
LCK		LCK		MICB
GBP5		GBP5		MIR100HG
IFIT2		IFIT2		MITF
PLA2G7		PLA2G7		MLPH
OAS2		OAS2		MMP11
RSAD2		RSAD2		MMP12
XAF1		XAF1		MMP2
PNMA2		PNMA2		MMP28
MMP12		MMP12		MNDA
KIAA1211		KIAA1211		MOCOS
APOBEC3G		APOBEC3G		MPEG1
IFI44		IFI44		MS4A12
EPHA4		EPHA4		MS4A4A
FAM26F		FAM26F		MS4A6A
GIMAP6		GIMAP6		MS4A7
HSPA2		HSPA2		MSRB3
CXCL11		CXCL11		MSX2
MNDA		MNDA		MT1E
CCL4		CCL4		MT1F
TRBC1		TRBC1		MT1G
TAGAP		TAGAP		MT1M
FGFR2		FGFR2		MT1X
CD55		CD55		MT2A
CXCL9		CXCL9		MUC1
CYBB		CYBB		MUC12
PLK2		PLK2		MUC13
IL1RN		IL1RN		MUC2
HOXC6		HOXC6		MUC20
BTN3A3		BTN3A3		MUC4
BAG2		BAG2		MUC5AC
IGLL3P		IGLL3P		MUC5B
PLA2G4A		PLA2G4A		MXRA5
BST2		BST2		MYEF2
HLA-DMB		HLA-DMB		MYH11
SLAMF7		SLAMF7		MYL9
IGLV1-44		IGLV1-44		MYLK
IFIT3		IFIT3		MYRIP
GBP1		GBP1		NAT2
IGJ		JCHAIN		NCF2
FSCN1		FSCN1		NEBL
FYB		FYB		NEDD4L
CXCL10		CXCL10		NEXN
CD74		CD74		NFIB
SERPINB5		SERPINB5		NNMT
IFI6		IFI6		NORAD
FGL2		FGL2		NOX1
PRKAR2B		PRKAR2B		NOX4
POU2AF1		POU2AF1		NR1D2
BIRC3		BIRC3		NR1I2
EPB41L3		EPB41L3		NR3C1
MPEG1		MPEG1		NR3C2
IGKC		IGKC		NR5A2
CCL8		CCL8		NRP1
IFI16		IFI16		NRXN3
MT1F		MT1F		NTM
CSF2RB		CSF2RB		NXPE1
SAMD9		SAMD9		NXPE4
LYZ		LYZ		OAS2
MMP28		MMP28		OLFM4
CCL5		CCL5		OLFML2B
HLA-DPA1		HLA-DPA1		P2RY14
HLA-DMA		HLA-DMA		PAH
KYNU		KYNU		PAPPA
CFD		CFD		PAQR5
CD69		CD69		PARM1
ITM2A		ITM2A		PBK
TRIM22		TRIM22		PBLD
MT1M		MT1M		PCCA
C1QA		C1QA		PCDH7
HLA-DPB1		HLA-DPB1		PCK1
LCP2		LCP2		PCSK1
MT1G		MT1G		PDE9A
C1QB		C1QB		PDGFA
CD53		CD53		PDGFC
CYTIP		CYTIP		PDZK1IP1
SAMSN1		SAMSN1		PDZRN3
HLA-DRA		HLA-DRA		PFKFB2
CD52		CD52		PHACTR3
EVI2B		EVI2B		PHLDB2
MT1H		MT1H		PID1
PTPRC		PTPRC		PIGR
SAMD9L		SAMD9L		PITX2
DAPK1		DAPK1		PIWIL1
DUSP4		DUSP4		PKIB
RARRES3		RARRES3		PLA1A
MT1X		MT1X		PLA2G12B
DOCK8		DOCK8		PLA2G2A
MT2A		MT2A		PLA2G4A
CRIP1		CRIP1		PLA2G7
CXCL13		CXCL13		PLAC8
MT1E		MT1E		PLAGL1
ALOX5		ALOX5		PLCB1
RARRES1		RARRES1		PLCB4
GRM8		GRM8		PLEKHB1
FAM55D		NXPE4		PLK2
ABP1		AOC1		PLN
LOC401022		HAGLR		PLPP4
ISX		ISX		PLXNC1
CDC6		CDC6		PM20D2
FAM105A		FAM105A		PMAIP1
IDO1		IDO1		PMEPA1
SLC28A3		SLC28A3		PMP22
CDK6		CDK6		PNMA2
TFF2		TFF2		POSTN
PITX2		PITX2		POU2AF1
NEBL		NEBL		PP7080
ANXA10		ANXA10		PPP1R14C
GPR160		GPR160		PPP1R14D
PAQR5		PAQR5		PPP2R2C
CCL24		CCL24		PRAP1
VNN1		VNN1		PRKACB
WFDC2		WFDC2		PRKAR2B
PSMB9		PSMB9		PRLR
GZMA		GZMA		PROX1
VAV3		VAV3		PRR15
LY75		LY75		PRRX1
CACNA1D		CACNA1D		PRSS23
TBX3		TBX3		PRUNE2
MFSD4		MFSD4A		PSAT1
ATP8A1		ATP8A1		PSMB9
PPP1R14D		PPP1R14D		PTCH1
FRMD3		FRMD3		PTGER4
CPS1		CPS1		PTGIS
CYP39A1		CYP39A1		PTPRC
IL1R2		IL1R2		PTPRD
IGHM		IGHM		PTPRO
GABRP		GABRP		PYY
ARSE		ARSE		QKI
ZIC2		ZIC2		QPCT
TNFRSF17		TNFRSF17		QPRT
LOC653602		FAM84A		RAB27B
SPAG1		SPAG1		RAB31
NEDD4L		NEDD4L		RARRES1
UGT2A3		UGT2A3		RARRES3
SLC1A1		SLC1A1		RASEF
LGALS2		LGALS2		RASSF8
CLDN8		CLDN8		RBM6
TOX		TOX		RBMS1
TFAP2A		TFAP2A		RBP1
TOX3		TOX3		RDX
C17orf73		LINC00483		REEP1
MLPH		MLPH		REG1A
FAS		FAS		REG1B
F3		F3		REG3A
FMO5		FMO5		REG4
SPINK1		SPINK1		RETNLB
GUCY2C		GUCY2C		RGS1
FGFR3		FGFR3		RGS2
PCSK1		PCSK1		RHBDL2
TCN1		TCN1		RNF125
MALL		MALL		RNF186
SLC3A1		SLC3A1		RNF43
CD177		CD177		RORA
HNRNPH1		HNRNPH1		RPL22L1
TMEM37		TMEM37		RSAD2
E2F7		E2F7		RUBCNL
CLDN3		CLDN3		RUNX2
DHRS11		DHRS11		SAMD12
SERPINA1		SERPINA1		SAMD9
SLC16A9		SLC16A9		SAMD9L
GNLY		GNLY		SAMSN1
ZNF165		ZNF165		SATB2
UGT2B17		UGT2B17		SBSPON
CLDN18		CLDN18		SCARA5
ZFP36L2		ZFP36L2		SCGB2A1
LOC646627		LYPD8		SCIN
ANXA13		ANXA13		SCRN1
LASS6		CERS6		SDC2
TFF3		TFF3		SDR16C5
SGK2		SGK2		SELENBP1
RNF125		RNF125		SELENOP
CHP2		CHP2		SEMA6A
ANKRD43		SOWAHA		SEMA6D
PYY		PYY		SEMG1
B3GNT7		B3GNT7		SERPINA1
FAM84A		FAM84A		SERPINB5
SCGB2A1		SCGB2A1		SERPINE1
BLNK		BLNK		SERPINE2
DEFA5		DEFA5		SERPINF1
STS		STS		SERPING1
AQP8		AQP8		SESN1
DDC		DDC		SFRP1
SLC26A3		SLC26A3		SFRP2
ENPP3		ENPP3		SFRP4
MOCOS		MOCOS		SGK2
ARL14		ARL14		SGPP2
PDE9A		PDE9A		SHISA2
VSIG2		VSIG2		SI
EPHB3		EPHB3		SLAIN1
UGT2B15		UGT2B15		SLAMF7
SCIN		SCIN		SLAMF8
GCG		GCG		SLC16A9
EIF5A		EIF5A		SLC19A3
SLC7A11		SLC7A11		SLC1A1
DEFA6		DEFA6		SLC22A3
HSPA4L		HSPA4L		SLC26A2
NR5A2		NR5A2		SLC26A3
FAM46C		FAM46C		SLC28A3
MUC1		MUC1		SLC2A3
SEMG1		SEMG1		SLC39A8
CA12		CA12		SLC44A4
SSTR1		SSTR1		SLC4A4
PBLD		PBLD		SLC7A11
SDR16C5		SDR16C5		SLITRK6
CA1		CA1		SMARCA1
SLITRK6		SLITRK6		SNAI2
C15orf48		C15orf48		SOCS3
RETNLB		RETNLB		SORBS1
REG1B		REG1B		SOWAHA
GPR126		ADGRG6		SPAG1
NAT2		NAT2		SPARC
RNF186		RNF186		SPARCL1
PSAT1		PSAT1		SPIN3
OLFM4		OLFM4		SPINK1
A1CF		A1CF		SPINK4
PTGER4		PTGER4		SPINK5
AP1S3		AP1S3		SPOCK1
SPINK5		SPINK5		SPON1
CWH43		CWH43		SPP1
TRPA1		TRPA1		SRGN
GCNT3		GCNT3		SRI
LAMA1		LAMA1		SRPX
KCNK1		KCNK1		SRPX2
MUC5AC		MUC5AC		SRSF6
MYRIP		MYRIP		SSPN
FOXA1		FOXA1		SSTR1
C9orf152		C9orf152		ST6GAL1
STX19		STX19		ST6GALNAC1
CTSE		CTSE		STAT1
PARM1		PARM1		STC1
SI		SI		STON1
TSPAN12		TSPAN12		STS
AQP3		AQP3		STX19
PKIB		PKIB		STYK1
DHRS9		DHRS9		SULF1
MEP1A		MEP1A		SYNM
FAM55A		NXPE1		SYNPO2
APOL6		APOL6		TAGAP
C10orf99		C10orf99		TAGLN
CEACAM1		CEACAM1		TBC1D9
IQGAP2		IQGAP2		TBX3
HGD		HGD		TC2N
FAM110C		FAM110C		TCEA3
BCL2L15		BCL2L15		TCFL5
LOC285628		MIR3142HG		TCN1
MUC13		MUC13		TFAP2A
SRSF6		SRSF6		TFF2
MAOA		MAOA		TFF3
REG3A		REG3A		TGFB1I1
ADH1C		ADH1C		THBS1
RHBDL2		RHBDL2		THBS2
RASEF		RASEF		TIMP2
GNE		GNE		TIMP3
EPB41L4B		EPB41L4B		TLR8
ELOVL7		ELOVL7		TMEM144
ID1		ID1		TMEM150C
BCAS1		BCAS1		TMEM37
PLA2G2A		PLA2G2A		TMEM45A
FAM3D		FAM3D		TMEM47
TMEM56		TMEM56		TMEM56
HHLA2		HHLA2		TMPRSS2
GPA33		GPA33		TMPRSS3
FAM169A		FAM169A		TNC
L1TD1		L1TD1		TNFAIP6
HIPK2		HIPK2		TNFRSF11A
CDHR5		CDHR5		TNFRSF17
NCRNA00261		LINC00261		TNFSF13B
GIPC2		GIPC2		TNMD
SLC44A4		SLC44A4		TNS1
TMEM144		TMEM144		TOB1
CLRN3		CLRN3		TOX
MS4A12		MS4A12		TOX3
DMBT1		DMBT1		TPM2
KLF4		KLF4		TPSAB1
TYMS		TYMS		TPSB2
TCEA3		TCEA3		TREM1
REG1A		REG1A		TRIM22
O3FAR1		FFAR4		TRPA1
AKR1B10		AKR1B10		TRPM6
ZG16B		ZG16B		TSPAN1
DUOXA2		DUOXA2		TSPAN12
TSPAN1		TSPAN1		TSPAN2
CMBL		CMBL		TSPAN7
LRRC19		LRRC19		TWIST1
CA4		CA4		TYMS
PFKFB2		PFKFB2		TYROBP
CA2		CA2		UBE2E2
MUC5B		MUC5B		UGT2A3
PBK		PBK		UGT2B15
SGPP2		SGPP2		UGT2B17
PDZK1IP1		PDZK1IP1		VAV3
LRRC31		LRRC31		VCAM1
HSD17B2		HSD17B2		VCAN
PLAC8		PLAC8		VGLL3
FUT3		FUT3		VNN1
AHCYL2		AHCYL2		VSIG2
GALNT7		GALNT7		WASF3
TFF1		TFF1		WFDC2
KIAA1324		KIAA1324		WIF1
C2CD4A		C2CD4A		WISP3
HSD11B2		HSD11B2		WWTR1
ZG16		ZG16		XAF1
TMPRSS2		TMPRSS2		XDH
LOC100505633		LINC01133		ZBTB10
CEACAM7		CEACAM7		ZCCHC24
MUC4		MUC4		ZEB1
C6orf105		ADTRP		ZEB2
FOXA3		FOXA3		ZFP36L2
CLCA1		CLCA1		ZG16
DUOX2		DUOX2		ZG16B
PIGR		PIGR		ZIC2
RAB27B		RAB27B		ZNF165
CASP1		CASP1		ZNF518B
STYK1		STYK1		ZNF704
AGR3		AGR3		ZNRF3
LOC100505989		LINC01207
SLC4A4		SLC4A4
CLCA4		CLCA4
SLC39A8		SLC39A8
LCN2		LCN2
LIMA1		LIMA1
ITLN1		ITLN1
TNFRSF11A		TNFRSF11A
SPINK4		SPINK4
AGR2		AGR2
TC2N		TC2N
CCL28		CCL28
XDH		XDH
HEPACAM2		HEPACAM2
SELENBP1		SELENBP1
NR3C2		NR3C2
REG4		REG4
MUC2		MUC2
ST6GALNAC1		ST6GALNAC1
FCGBP		FCGBP
