# Supplementary material for: Cancer-cell intrinsic gene expression signatures overcome intratumoural heterogeneity bias in colorectal cancer patient classification
Source: Nat Commun. 2017 May 31;8:15657. doi: 10.1038/ncomms15657 (PMC5460026; doi:10.1038/ncomms15657)
Supplement: Supplementary Data 5 — Kennedy et al. signature [file ncomms15657-s6.xlsx]

## Sheet: Kennedy et al.
Kennedy et al.
Development and independent validation of a prognostic assay for stage II colon cancer using formalin-fixed paraffin-embedded tissue
J Clin Oncol. 2011 Dec 10;29(35):4620-6
Original gene symbols		Updated gene symbols of signature						overlapping	0.964618
537 genes		537 genes		518 genes overlap		19 non-overlapping genes		non-overlapping	0.0353818
JCO 2011		ABR		ABR		CDC42BPG
ACTN4		ACTN4		ACTN4		EME2
ADAM28		ADAM28		ADAM28		FAM215A
ADIPOR2		ADIPOR2		ADIPOR2		FLT1
AES		AES		AES		HIST1H4K
ANGPTL6		ANGPTL6		AGO2		IGKJ3
ANKS4B		ANKS4B		ANGPTL6		IGKJ4
ANP32A		ANP32A		ANKS4B		IGLL5
ANXA4		ANXA4		ANP32A		KLRC1
APBB2		APBB2		ANXA4		LMNTD2
APOE		APOE		APBB2		RGPD4
APOL1		APOL1		APOE		SLC2A14
APOL2		APOL2		APOL1		SLC35G4
APOL6		APOL6		APOL2		SNORD84
ARCN1		ARCN1		APOL6		SNURF
ARHGAP12		ARHGAP12		ARCN1		TLCD2
ARHGAP26		ARHGAP26		ARHGAP12		TMED7-TICAM2
ARHGAP4		ARHGAP4		ARHGAP26		YJEFN3
ARHGAP8		ARHGAP8		ARHGAP4		ZNF69
ARHGEF1		ARHGEF1		ARHGAP8
ARHGEF2		ARHGEF2		ARHGEF1
ARL17A		ARL17A		ARHGEF2
ARL17B		ARL17B		ARL17A
ARRB2		ARRB2		ARL17B
ARRDC3		ARRDC3		ARRB2
ARSD		ARSD		ARRDC3
ARSE		ARSE		ARSD
ASPH		ASPH		ARSE
ATL2		ATL2		ASPH
ATP2B4		ATP2B4		ATL2
ATP2C2		ATP2C2		ATP2B4
ATP5G1		ATP5G1		ATP2C2
ATP6V0A1		ATP6V0A1		ATP5G1
AXIN2		AXIN2		ATP6V0A1
B3GNT3		B3GNT3		AXIN2
B4GALT5		B4GALT5		B3GNT3
BBS4		BBS4		B4GALT5
BCL9L		BCL9L		BBS4
BICD1		BICD1		BCL9L
BIRC6		BIRC6		BICD1
BLCAP		BLCAP		BIRC6
BMP2		BMP2		BLCAP
BMPR1A		BMPR1A		BMP2
BTBD3		BTBD3		BMPR1A
BUB3		BUB3		BTBD3
C11orf2		VPS51		BUB3
C11orf35		LMNTD2		C1orf21
C12orf47		MAPKAPK5-AS1		C1orf27
C15orf42		TICRR		C6orf203
C17orf63		FAM222B		C9orf3
C17orf76-AS1		LRRC75A-AS1		CACFD1
C1orf21		C1orf21		CALM3
C1orf27		C1orf27		CAMK1D
C2orf89		TRABD2A		CAPN12
C6orf203		C6orf203		CAPS
C8orf38		NDUFAF6		CCND2
C9orf3		C9orf3		CCSER1
C9orf7		CACFD1		CD177
CALM3		CALM3		CD200
CAMK1D		CAMK1D		CD93
CAPN12		CAPN12		CDC42SE2
CAPS		CAPS		CDHR1
CCDC90A		MCUR1		CDK11A
CCND2		CCND2		CDK11B
CD177		CD177		CDK12
CD200		CD200		CDS2
CD93		CD93		CEACAM5
CDC42BPG		CDC42BPG		CEACAM6
CDC42SE2		CDC42SE2		CEP120
CDHR1		CDHR1		CEP152
CDK11A		CDK11A		CFB
CDK11B		CDK11B		CFTR
CDK12		CDK12		CHAF1A
CDS2		CDS2		CHD2
CEACAM5		CEACAM5		CHD3
CEACAM6		CEACAM6		CHID1
CEP120		CEP120		CLCF1
CEP152		CEP152		CLCN2
CFB		CFB		CLDN2
CFTR		CFTR		CLPTM1L
CHAF1A		CHAF1A		COL12A1
CHD2		CHD2		COMMD10
CHD3		CHD3		CORO1C
CHID1		CHID1		CPEB2
CLCF1		CLCF1		CPNE7
CLCN2		CLCN2		CREBL2
CLDN2		CLDN2		CSNK1A1
CLPTM1L		CLPTM1L		CTBP2
COL12A1		COL12A1		CTGF
COMMD10		COMMD10		CTSD
CORO1C		CORO1C		CUL9
CPEB2		CPEB2		CXCL9
CPNE7		CPNE7		CYFIP2
CREBL2		CREBL2		CYP1B1
CSNK1A1		CSNK1A1		CYP3A5
CTBP2		CTBP2		DBT
CTGF		CTGF		DCLRE1C
CTSD		CTSD		DDX17
CUL9		CUL9		DDX27
CXCL9		CXCL9		DDX39B
CYFIP2		CYFIP2		DECR1
CYP1B1		CYP1B1		DEDD
CYP3A5		CYP3A5		DESI1
DBT		DBT		DGAT1
DCLRE1C		DCLRE1C		DHRS11
DDX17		DDX17		DHX34
DDX27		DDX27		DLG3
DDX39B		DDX39B		DLG5
DECR1		DECR1		DNAH2
DEDD		DEDD		DNAJC10
DGAT1		DGAT1		DNAJC16
DHRS11		DHRS11		DOK3
DHX34		DHX34		DOT1L
DLG3		DLG3		DSP
DLG5		DLG5		DUOXA2
DNAH2		DNAH2		DYNC1H1
DNAJC10		DNAJC10		ECE1
DNAJC16		DNAJC16		EEA1
DOK3		DOK3		EEF2K
DOT1L		DOT1L		EFNA3
DSP		DSP		EFR3A
DUOXA2		DUOXA2		EGFR
DYNC1H1		DYNC1H1		EHBP1L1
ECE1		ECE1		EIF2S2
EEA1		EEA1		EIF3K
EEF2K		EEF2K		EIF4G3
EFNA3		EFNA3		ELOA
EFR3A		EFR3A		ELOVL5
EGFR		EGFR		EML2
EHBP1L1		EHBP1L1		EPHB4
EIF2C2		AGO2		ERF
EIF2S2		EIF2S2		ETNK1
EIF3K		EIF3K		EVPL
EIF4G3		EIF4G3		EWSR1
ELOVL5		ELOVL5		FA2H
EME2		EME2		FAM118B
EML2		EML2		FAM184B
EPHB4		EPHB4		FAM222B
ERF		ERF		FAM60A
ETNK1		ETNK1		FAM83G
EVPL		EVPL		FANCD2
EWSR1		EWSR1		FAT1
FA2H		FA2H		FBXO45
FAM118B		FAM118B		FCGBP
FAM184B		FAM184B		FGFBP1
FAM190A		CCSER1		FKBP10
FAM215A		FAM215A		FKBP8
FAM60A		FAM60A		FLCN
FAM83G		FAM83G		FLNB
FANCD2		FANCD2		FNDC3B
FAT1		FAT1		FNIP1
FBXO45		FBXO45		FOXO3
FCGBP		FCGBP		FOXP4
FGFBP1		FGFBP1		FOXRED2
FKBP10		FKBP10		FRAT2
FKBP8		FKBP8		FRYL
FLCN		FLCN		FZR1
FLNB		FLNB		G3BP2
FLT1		FLT1		GABARAP
FNDC3B		FNDC3B		GALNT4
FNIP1		FNIP1		GALNT5
FOXO3		FOXO3		GBP1
FOXP4		FOXP4		GCC2
FOXRED2		FOXRED2		GFPT1
FRAT2		FRAT2		GGCX
FRYL		FRYL		GLB1
FZR1		FZR1		GLUL
G3BP2		G3BP2		GMDS
GABARAP		GABARAP		GNL1
GALNT4		GALNT4		GOLGA2
GALNT5		GALNT5		GOSR1
GBP1		GBP1		GPRC5A
GCC2		GCC2		GPT2
GFPT1		GFPT1		GRB7
GGCX		GGCX		GREM1
GLB1		GLB1		GRHL2
GLUL		GLUL		GRIN2D
GMDS		GMDS		GSTO2
GNL1		GNL1		GTF2F1
GOLGA2		GOLGA2		GTSE1
GOSR1		GOSR1		GUF1
GPRC5A		GPRC5A		HCN3
GPT2		GPT2		HCP5
GRB7		GRB7		HELZ
GREM1		GREM1		HIF1A
GRHL2		GRHL2		HIP1R
GRIN2D		GRIN2D		HIST1H2AJ
GSTO2		GSTO2		HIST1H4J
GTF2F1		GTF2F1		HIST2H2AA4
GTSE1		GTSE1		HKR1
GUF1		GUF1		HMGB1
HCN3		HCN3		HMGB3
HCP5		HCP5		HNF1A-AS1
HELZ		HELZ		HNRNPL
HIF1A		HIF1A		HOXB3
HIP1R		HIP1R		HOXB8
HIST1H2AJ		HIST1H2AJ		HSCB
HIST1H4J		HIST1H4J		HSPD1
HIST1H4K		HIST1H4K		ICAM1
HIST2H2AA4		HIST2H2AA4		ID2
HKR1		HKR1		IFIT3
HMGB1		HMGB1		IGF1
HMGB3		HMGB3		IGF2
HNF1A-AS1		HNF1A-AS1		IGF2R
HNRNPL		HNRNPL		IGFBP2
HOXB3		HOXB3		IGLV2-14
HOXB8		HOXB8		IL17RC
HSCB		HSCB		IL32
HSPD1		HSPD1		INO80
ICAM1		ICAM1		INPP4B
ID2		ID2		INSR
IFIT3		IFIT3		IQSEC1
IGF1		IGF1		IREB2
IGF2		IGF2		IRF6
IGF2R		IGF2R		ITGA6
IGFBP2		IGFBP2		JUN
IGKJ3		IGKJ3		KANK1
IGKJ4		IGKJ4		KCNE3
IGLL5		IGLL5		KCNK1
IGLV2-14		IGLV2-14		KDELR3
IL17RC		IL17RC		KIAA0141
IL32		IL32		KIAA0319L
INO80		INO80		KIAA1217
INPP4B		INPP4B		KIF21A
INSR		INSR		KIF24
IQSEC1		IQSEC1		KIFC2
IREB2		IREB2		KLF6
IRF6		IRF6		KLRC2
ITGA6		ITGA6		KRT17
JUN		JUN		KRT18
KANK1		KANK1		LARP1
KCNE3		KCNE3		LARP4B
KCNK1		KCNK1		LCN12
KDELR3		KDELR3		LCP1
KIAA0141		KIAA0141		LILRB2
KIAA0319L		KIAA0319L		LIMK2
KIAA1217		KIAA1217		LMTK2
KIF21A		KIF21A		LRCH1
KIF24		KIF24		LRRC1
KIFC2		KIFC2		LRRC37A
KLF6		KLF6		LRRC37A2
KLRC1		KLRC1		LRRC37B
KLRC2		KLRC2		LRRC37BP1
KRT17		KRT17		LRRC59
KRT18		KRT18		LRRC75A-AS1
LARP1		LARP1		LRRFIP2
LARP4B		LARP4B		LYPLA1
LCN12		LCN12		MACC1
LCP1		LCP1		MACF1
LILRB2		LILRB2		MACROD1
LIMK2		LIMK2		MAPK1IP1L
LMTK2		LMTK2		MAPKAPK5-AS1
LRCH1		LRCH1		MARS
LRRC1		LRRC1		MAST2
LRRC37A		LRRC37A		MAVS
LRRC37A2		LRRC37A2		MCUR1
LRRC37B		LRRC37B		MED1
LRRC37BP1		LRRC37BP1		MED12
LRRC59		LRRC59		MED28
LRRFIP2		LRRFIP2		MEF2A
LYPLA1		LYPLA1		MEX3A
MACC1		MACC1		MGEA5
MACF1		MACF1		MICA
MACROD1		MACROD1		MIR612
MAPK1IP1L		MAPK1IP1L		MLPH
MARS		MARS		MMP1
MAST2		MAST2		MMP25
MAVS		MAVS		MORC3
MED1		MED1		MRPL23
MED12		MED12		MRPL52
MED28		MED28		MRPS10
MEF2A		MEF2A		MSX1
MEX3A		MEX3A		MTA2
MGEA5		MGEA5		MUC2
MICA		MICA		MUC3A
MIR612		MIR612		MUC6
MLPH		MLPH		MUM1
MMP1		MMP1		MYO10
MMP25		MMP25		MYO1E
MORC3		MORC3		NAA50
MRPL23		MRPL23		NBN
MRPL52		MRPL52		NCAPD2
MRPS10		MRPS10		NCOR1
MSX1		MSX1		NDRG2
MTA2		MTA2		NDUFA13
MUC2		MUC2		NDUFAF6
MUC3A		MUC3A		NET1
MUC6		MUC6		NFIX
MUM1		MUM1		NHLRC3
MYO10		MYO10		NMD3
MYO1E		MYO1E		NOL8
NAA50		NAA50		NOTCH2
NBN		NBN		NOTCH2NL
NCAPD2		NCAPD2		NPIPB15
NCOR1		NCOR1		NPIPB3
NDRG2		NDRG2		NR3C2
NDUFA13		NDUFA13		NR6A1
NET1		NET1		NRN1
NFIX		NFIX		NSD2
NHLRC3		NHLRC3		NSD3
NMD3		NMD3		NSRP1
NOL8		NOL8		NT5E
NOTCH2		NOTCH2		NUMB
NOTCH2NL		NOTCH2NL		NUP50
NPIPL2		NPIPB15		OAF
NPIPL3		NPIPB3		OLFM4
NR3C2		NR3C2		OS9
NR6A1		NR6A1		OSBP
NRN1		NRN1		OXSR1
NSRP1		NSRP1		P2RY2
NT5E		NT5E		P4HB
NUMB		NUMB		PABPN1
NUP50		NUP50		PAG1
OAF		OAF		PARP14
OLFM4		OLFM4		PARP6
OS9		OS9		PCLO
OSBP		OSBP		PDPN
OXSR1		OXSR1		PEA15
P2RY2		P2RY2		PER1
P4HB		P4HB		PEX5
PABPN1		PABPN1		PHF21A
PAG1		PAG1		PHF3
PARP14		PARP14		PHLDA1
PARP6		PARP6		PICK1
PCLO		PCLO		PIGR
PDPN		PDPN		PKM
PEA15		PEA15		PLBD2
PER1		PER1		PLEKHG3
PEX5		PEX5		PLK4
PHF21A		PHF21A		PLXNA3
PHF3		PHF3		PLXNB2
PHLDA1		PHLDA1		PML
PICK1		PICK1		PNMA2
PIGR		PIGR		POLR2A
PKM2		PKM		POLR2F
PLBD2		PLBD2		POLR3A
PLEKHG3		PLEKHG3		POSTN
PLK4		PLK4		PPARA
PLXNA3		PLXNA3		PPDPF
PLXNB2		PLXNB2		PPFIBP1
PML		PML		PPIF
PNMA2		PNMA2		PPP1R14C
POLR2A		POLR2A		PPP1R21
POLR2F		POLR2F		PPP2R2D
POLR3A		POLR3A		PPP3CA
POSTN		POSTN		PPP6R2
PPARA		PPARA		PRKAR2A
PPDPF		PPDPF		PRKDC
PPFIBP1		PPFIBP1		PRPF40A
PPIF		PPIF		PRPF8
PPP1R14C		PPP1R14C		PTBP3
PPP1R21		PPP1R21		PTK2
PPP2R2D		PPP2R2D		PTP4A1
PPP3CA		PPP3CA		PVR
PPP6R2		PPP6R2		QPRT
PPPDE2		DESI1		RAB11A
PRKAR2A		PRKAR2A		RABGAP1
PRKDC		PRKDC		RABIF
PRPF40A		PRPF40A		RALBP1
PRPF8		PRPF8		RAPH1
PTBP3		PTBP3		RASA1
PTK2		PTK2		RBBP4
PTP4A1		PTP4A1		RBM19
PVR		PVR		RBM47
QPRT		QPRT		RBM4B
RAB11A		RAB11A		RCL1
RABGAP1		RABGAP1		RERE
RABIF		RABIF		RGPD3
RALBP1		RALBP1		RGPD5
RAPH1		RAPH1		RHBDD1
RASA1		RASA1		RHOJ
RBBP4		RBBP4		RHOQ
RBM19		RBM19		RHOV
RBM47		RBM47		RMND5A
RBM4B		RBM4B		RNF123
RCL1		RCL1		RNF145
RERE		RERE		RNF213
RGPD3		RGPD3		RNF39
RGPD4		RGPD4		RNF43
RGPD5		RGPD5		RNF44
RHBDD1		RHBDD1		ROBO1
RHOJ		RHOJ		RPL32P3
RHOQ		RHOQ		RSRC1
RHOV		RHOV		RTEL1
RMND5A		RMND5A		RUNX1
RNF123		RNF123		SAMD4B
RNF145		RNF145		SATB2
RNF213		RNF213		SCD
RNF39		RNF39		SCRN2
RNF43		RNF43		SDC4
RNF44		RNF44		SELENOP
ROBO1		ROBO1		SERPINE1
RPL32P3		RPL32P3		SESN2
RSRC1		RSRC1		SETMAR
RTEL1		RTEL1		SH3D19
RUNX1		RUNX1		SH3GLB1
SAMD4B		SAMD4B		SIGMAR1
SATB2		SATB2		SIK3
SCD		SCD		SIPA1L3
SCRN2		SCRN2		SLA
SDC4		SDC4		SLC11A2
SEPP1		SELENOP		SLC20A2
SERPINE1		SERPINE1		SLC26A6
SESN2		SESN2		SLC2A3
SETMAR		SETMAR		SLC30A7
SH3D19		SH3D19		SLC37A1
SH3GLB1		SH3GLB1		SLC39A14
SIGMAR1		SIGMAR1		SLC39A7
SIK3		SIK3		SLC6A6
SIPA1L3		SIPA1L3		SLCO4A1
SLA		SLA		SLK
SLC11A2		SLC11A2		SMARCA4
SLC20A2		SLC20A2		SMARCC1
SLC26A6		SLC26A6		SMARCD1
SLC2A14		SLC2A14		SMC4
SLC2A3		SLC2A3		SMC5
SLC30A7		SLC30A7		SMTN
SLC35G4		SLC35G4		SMURF1
SLC37A1		SLC37A1		SMURF2
SLC39A14		SLC39A14		SNAPC3
SLC39A7		SLC39A7		SND1
SLC6A6		SLC6A6		SNHG12
SLCO4A1		SLCO4A1		SNRPN
SLK		SLK		SNTB2
SMARCA4		SMARCA4		SOD2
SMARCC1		SMARCC1		SORD
SMARCD1		SMARCD1		SP100
SMC4		SMC4		SPDYE2
SMC5		SMC5		SRGAP1
SMTN		SMTN		SSFA2
SMURF1		SMURF1		SSR1
SMURF2		SMURF2		SSR3
SNAPC3		SNAPC3		ST7L
SND1		SND1		STAT1
SNHG12		SNHG12		SULT1C2
SNORD84		SNORD84		SULT2B1
SNRPN		SNRPN		SVIL
SNTB2		SNTB2		SZT2
SNURF		SNURF		TAF15
SOD2		SOD2		TAOK2
SORD		SORD		TAPBP
SP100		SP100		TAX1BP1
SPDYE2		SPDYE2		TBK1
SRGAP1		SRGAP1		TBL1XR1
SSFA2		SSFA2		TCEAL4
SSR1		SSR1		TCF7L2
SSR3		SSR3		TCOF1
ST7L		ST7L		TEAD3
STAT1		STAT1		TEX10
SULT1C2		SULT1C2		TFAM
SULT2B1		SULT2B1		TFRC
SVIL		SVIL		THBD
SZT2		SZT2		THRA
TAF15		TAF15		TIA1
TAOK2		TAOK2		TICAM2
TAPBP		TAPBP		TICRR
TAX1BP1		TAX1BP1		TIMM22
TBK1		TBK1		TJP2
TBL1XR1		TBL1XR1		TMED7
TCEAL4		TCEAL4		TMEM184A
TCEB3		ELOA		TMEM53
TCF7L2		TCF7L2		TMEM87A
TCOF1		TCOF1		TMEM97
TEAD3		TEAD3		TMPRSS4
TEX10		TEX10		TNFAIP8
TFAM		TFAM		TNFRSF10A
TFRC		TFRC		TNFRSF6B
THBD		THBD		TNIK
THRA		THRA		TNPO1
TIA1		TIA1		TNPO3
TICAM2		TICAM2		TNS1
TIMM22		TIMM22		TOM1L2
TJP2		TJP2		TPBG
TLCD2		TLCD2		TRABD2A
TMED7		TMED7		TRAPPC11
TMED7-TICAM2		TMED7-TICAM2		TRAPPC6A
TMEM184A		TMEM184A		TRIM2
TMEM53		TMEM53		TRIM31
TMEM87A		TMEM87A		TRIM5
TMEM97		TMEM97		TRIO
TMPRSS4		TMPRSS4		TRPS1
TNFAIP8		TNFAIP8		TSKU
TNFRSF10A		TNFRSF10A		TSPAN1
TNFRSF6B		TNFRSF6B		TSR2
TNIK		TNIK		TTC39B
TNPO1		TNPO1		TTYH3
TNPO3		TNPO3		TYRO3
TNS1		TNS1		UBTD1
TOM1L2		TOM1L2		UHRF1
TPBG		TPBG		USP12
TRAPPC11		TRAPPC11		USP32
TRAPPC6A		TRAPPC6A		VDR
TRIM2		TRIM2		VEGFA
TRIM31		TRIM31		VPS26B
TRIM5		TRIM5		VPS51
TRIO		TRIO		VPS53
TRPS1		TRPS1		WBP11
TSKU		TSKU		WDR45
TSPAN1		TSPAN1		WSB1
TSR2		TSR2		WWC2
TTC39B		TTC39B		XPC
TTYH3		TTYH3		YIPF2
TYRO3		TYRO3		YLPM1
UBTD1		UBTD1		YPEL5
UHRF1		UHRF1		ZC3HAV1
USP12		USP12		ZFAND3
USP32		USP32		ZHX2
VDR		VDR		ZMYND8
VEGFA		VEGFA		ZNF175
VPS26B		VPS26B		ZNF418
VPS53		VPS53		ZNF592
WBP11		WBP11		ZNF609
WDR45		WDR45		ZNF655
WHSC1		NSD2		ZNF75A
WHSC1L1		NSD3		ZNF770
WSB1		WSB1		ZNF814
WWC2		WWC2		ZNRF3
XPC		XPC		ZXDC
YIPF2		YIPF2
YJEFN3		YJEFN3
YLPM1		YLPM1
YPEL5		YPEL5
ZC3HAV1		ZC3HAV1
ZFAND3		ZFAND3
ZHX2		ZHX2
ZMYND8		ZMYND8
ZNF175		ZNF175
ZNF418		ZNF418
ZNF592		ZNF592
ZNF609		ZNF609
ZNF655		ZNF655
ZNF69		ZNF69
ZNF75A		ZNF75A
ZNF770		ZNF770
ZNF814		ZNF814
ZNRF3		ZNRF3
ZXDC		ZXDC
