# Supplementary material for: Cancer-cell intrinsic gene expression signatures overcome intratumoural heterogeneity bias in colorectal cancer patient classification
Source: Nat Commun. 2017 May 31;8:15657. doi: 10.1038/ncomms15657 (PMC5460026; doi:10.1038/ncomms15657)
Supplement: Supplementary Data 6 — Popovici et al. signature [file ncomms15657-s7.xlsx]

## Sheet: Popovici et al.
Popovici et al.
Identification of a poor-prognosis BRAF-mutant-like population of patients with colon cancer
J Clin Oncol. 2012 Apr 20;30(12):1288-95.
Original gene symbols		Updated gene symbols of signature						overlapping	1
64 genes		64 genes		64 genes overlap				non-overlapping	0
C13orf18		RUBCNL		ACOX1
DDC		DDC		AIFM3
PPP1R14D		PPP1R14D		AMACR
HSF5		HSF5		APCDD1
SATB2		SATB2		ARID3A
TNNC2		TNNC2		C10orf99
GGH		GGH		CBFA2T2
SPINK1		SPINK1		CD55
PTPRO		PTPRO		CDX2
ZSWIM1		ZSWIM1		CELP
RNF43		RNF43		CFTR
CELP		CELP		CRIP1
CBFA2T2		CBFA2T2		CTSE
PTPRD		PTPRD		CTTNBP2
CDX2		CDX2		DDC
TSPAN6		TSPAN6		DESI1
CTSE		CTSE		DUSP4
AQP5		AQP5		FSCN1
REG4		REG4		GGH
RSBN1L		RSBN1L		HOXD3
RASSF6		RASSF6		HSF5
CRIP1		CRIP1		IRX3
PPPDE2		DESI1		KLK10
PLK2		PLK2		MIR142
TM4SF4		TM4SF4		MLPH
MLPH		MLPH		MTCL1
RBM8A		RBM8A		MYRF
SOX8		SOX8		OSBP2
PIWIL1		PIWIL1		OSER1
LOC388199		PRR25		PHYH
S100A16		S100A16		PIK3AP1
RBBP8		RBBP8		PIWIL1
PPP1R14C		PPP1R14C		PLCB4
FLJ32063		SATB2-AS1		PLK2
APCDD1		APCDD1		PLLP
ACOX1		ACOX1		PPP1R14C
C10orf99		C10orf99		PPP1R14D
MIR142		MIR142		PRR25
ARID3A		ARID3A		PTPRD
C20orf111		OSER1		PTPRO
AMACR		AMACR		RASSF6
AIFM3		AIFM3		RBBP8
CTTNBP2		CTTNBP2		RBM8A
CD55		CD55		REG4
TRNP1		TRNP1		RNF43
FSCN1		FSCN1		RSBN1L
KIAA0802		MTCL1		RUBCNL
PLLP		PLLP		S100A16
IRX3		IRX3		SATB2
SLC25A37		SLC25A37		SATB2-AS1
PIK3AP1		PIK3AP1		SERPINB5
TPK1		TPK1		SLC25A37
ZIC2		ZIC2		SOX8
SERPINB5		SERPINB5		SPINK1
VAV3		VAV3		TM4SF4
CFTR		CFTR		TNNC2
PHYH		PHYH		TPK1
PLCB4		PLCB4		TRNP1
ZNF141		ZNF141		TSPAN6
OSBP2		OSBP2		VAV3
KLK10		KLK10		ZIC2
DUSP4		DUSP4		ZNF141
HOXD3		HOXD3		ZSWIM1
C11orf9		MYRF		AQP5
